# Supplementary material for: Serum bta-miRNA-375 as a potential biomarker for the early diagnosis of enzootic bovine leukosis
Source: PLoS One. 2024 May 9;19(5):e0302868. doi: 10.1371/journal.pone.0302868 (PMC11081263; doi:10.1371/journal.pone.0302868)
Supplement: S1 Table — (XLSX) [file pone.0302868.s001.xlsx]

## Sheet: Table1
Table S1. Cattle used in this study
Case no.	Animal no.	Breed	Sex	Age (months)	BLV antibody	Disease status	Sample used
							Serum	B cell	Lymphoma Tissue
1	210331_mita_05	HF	F	94	−	BLV−	+	−	−
2	210331_mita_19	HF	F	103	−	BLV−	+	−	−
3	210331_mita_20	HF	F	100	−	BLV−	+	−	−
4	210331_sai_02	HF	F	74	−	BLV−	+	−	−
5	210331_sai_07	HF	F	38	−	BLV−	+	−	−
6	210331_sai_08	JS	F	38	−	BLV−	+	−	−
7	210331_sai_09	HF	F	48	−	BLV−	+	−	−
8	210331_sai_12	HF	F	98	−	BLV−	+	−	−
9	210331_sai_15	HF	F	46	−	BLV−	+	−	−
10	210331_sai_16	JS	F	53	−	BLV−	+	−	−
11	210331_sai_17	JS	F	74	−	BLV−	+	−	−
12	210331_sai_18	JS	F	24	−	BLV−	+	−	−
13	210331_sai_19	HF	F	24	−	BLV−	+	−	−
14	210331_sai_21	HF	F	73	−	BLV−	+	−	−
15	210419_miyag_14	JB	F	119	−	BLV−	+	−	−
16	210419_miyag_17	JB	F	117	−	BLV−	+	−	−
17	210419_miyag_24	JB	F	95	−	BLV−	+	−	−
18	210419_miyag_26	JB	F	93	−	BLV−	+	−	−
19	210518_miyag_24	JB	F	9	−	BLV−	+	−	−
20	210518_miyag_25	JB	F	8	−	BLV−	+	−	−
21	210518_miyag_26	JB	F	10	−	BLV−	+	−	−
22	210518_miyag_27	JB	F	10	−	BLV−	+	−	−
23	210518_miyag_28	JB	F	12	−	BLV−	+	−	−
24	210518_miyag_29	JB	F	11	−	BLV−	+	−	−
25	210518_miyag_30	JB	F	11	−	BLV−	+	−	−
26	210518_miyag_31	JB	F	7	−	BLV−	+	−	−
27	210518_miyag_32	JB	F	7	−	BLV−	+	−	−
28	210518_miyag_33	JB	F	9	−	BLV−	+	−	−
29	210518_miyag_34	JB	F	10	−	BLV−	+	−	−
30	210518_miyag_35	JB	F	8	−	BLV−	+	−	−
31	B5.31	JB	F	72	−	BLV−	−	+	−
32	B9.27	JB	F	24	−	BLV−	−	+	−
33	170510_J05	JB	F	140	+	NS	+	−	−
34	210331_mita_01	HF	F	36	+	NS	+	−	−
35	210331_mita_02	HF	F	33	+	NS	+	−	−
36	210331_mita_03	HF	F	90	+	NS	+	−	−
37	210331_mita_04	HF	F	54	+	NS	+	−	−
38	210331_mita_07	HF	F	43	+	NS	+	−	−
39	210331_mita_08	HF	F	40	+	NS	+	−	−
40	210331_mita_09	HF	F	42	+	NS	+	−	−
41	210331_mita_10	HF	F	32	+	NS	+	−	−
42	210331_mita_12	HF	F	65	+	NS	+	−	−
43	210331_mita_13	HF	F	25	+	NS	+	−	−
44	210331_mita_14	HF	F	90	+	NS	+	−	−
45	210331_mita_15	HF	F	71	+	NS	+	−	−
46	210331_mita_16	HF	F	68	+	NS	+	−	−
47	210331_mita_17	HF	F	69	+	NS	+	−	−
48	210331_mita_18	HF	F	77	+	NS	+	−	−
49	210331_mita_22	HF	F	51	+	NS	+	−	−
50	210331_sai_01	HF	F	38	+	NS	+	−	−
51	210331_sai_03	HF	F	108	+	NS	+	−	−
52	210331_sai_04	HF	F	61	+	NS	+	−	−
53	210331_sai_05	HF	F	97	+	NS	+	−	−
54	210331_sai_10	HF	F	38	+	NS	+	−	−
55	210331_sai_11	HF	F	73	+	NS	+	−	−
56	210331_sai_13	HF	F	83	+	NS	+	−	−
57	210331_sai_14	HF	F	60	+	NS	+	−	−
58	210331_sai_22	HF	F	85	+	NS	+	−	−
59	210419_miyag_11	JB	F	131	+	NS	+	−	−
60	210419_miyag_12	JB	F	125	+	NS	+	−	−
61	210419_miyag_13	JB	F	118	+	NS	+	−	−
62	210419_miyag_15	JB	F	117	+	NS	+	−	−
63	210419_miyag_18	JB	F	116	+	NS	+	−	−
64	210419_miyag_19	JB	F	107	+	NS	+	−	−
65	210419_miyag_20	JB	F	106	+	NS	+	−	−
66	210419_miyag_21	JB	F	106	+	NS	+	−	−
67	210419_miyag_22	JB	F	104	+	NS	+	−	−
68	210419_miyag_25	JB	F	94	+	NS	+	−	−
69	210518_miyag_02	JB	F	88	+	NS	+	−	−
70	210518_miyag_05	JB	F	110	+	NS	+	−	−
71	210518_miyag_07	JB	F	92	+	NS	+	−	−
72	210518_miyag_08	JB	F	80	+	NS	+	−	−
73	210518_miyag_10	JB	F	106	+	NS	+	−	−
74	210518_miyag_11	JB	F	90	+	NS	+	−	−
75	210518_miyag_14	JB	F	93	+	NS	+	−	−
76	210518_miyag_16	JB	F	91	+	NS	+	−	−
77	210518_miyag_18	JB	F	82	+	NS	+	−	−
78	B8.40	JB	F	36	+	NS	−	+	−
79	J21	JB	F	75	+	NS	−	+	−
80	J29	JB	F	73	+	NS	−	+	−
81	J33	JB	F	72	+	NS	−	+	−
82	181023_IW	JB	F	55	+	EBL	+	−	−
83	200721_7291	HF	F	47	+	EBL	+	−	−
84	200821_EHM	JB	F	152	+	EBL	+	−	−
85	200930_F_MS_01	HF	F	76	+	EBL	+	−	−
86	200930_F_MS_10	JB	F	29	+	EBL	+	−	−
87	IW_C01	F1	C	15	+	EBL	+	−	−
88	IW_C02	JB	F	89	+	EBL	+	−	−
89	IW_C03	HF	F	81	+	EBL	+	−	−
90	IW_C04	HF	F	62	+	EBL	+	−	−
91	IW_C05	HF	F	46	+	EBL	+	−	−
92	IW_C06	JB	F	72	+	EBL	+	−	−
93	IW_C07	HF	F	28	+	EBL	+	−	−
94	IW_C08	HF	F	188	+	EBL	+	−	−
95	IW_C09	HF	F	76	+	EBL	+	−	−
96	IW_C10	JB	F	147	+	EBL	+	−	−
97	IW_C11	JB	F	141	+	EBL	+	−	−
98	IW_C12	JB	F	131	+	EBL	+	−	−
99	IW_C13	JB	F	59	+	EBL	+	−	−
100	IW_C16	HF	F	95	+	EBL	+	−	−
101	IW_C17	HF	F	84	+	EBL	+	−	−
102	IW_C18	HF	F	92	+	EBL	+	−	−
103	IW_C19	HF	F	95	+	EBL	+	−	−
104	IW_C20	HF	F	46	+	EBL	+	−	−
105	J04	JB	F	122	+	EBL	+	−	+
106	J14	JB	F	79	+	EBL	+	−	+
107	J19	JB	F	98	+	EBL	+	−	+
108	J24	JB	F	89	+	EBL	+	−	−
109	J34	JB	F	45	+	EBL	−	−	+
BLV−, not infected with BLV; BLV, bovine leukemia virus; C, castrated male; EBL, enzootic bovine leukosis; F, female; HF, Holstein–Friesian; JB, Japanese Black; JS, Jersey; NS, infected with BLV but showing no clinical signs, Three cattle (J04, J19, and J24) were used for the kinetics assay.
