# Supplementary material for: Serum bta-miRNA-375 as a potential biomarker for the early diagnosis of enzootic bovine leukosis
Source: PLoS One. 2024 May 9;19(5):e0302868. doi: 10.1371/journal.pone.0302868 (PMC11081263; doi:10.1371/journal.pone.0302868)
Supplement: S1 Raw data — (XLSX) [file pone.0302868.s005.xlsx]

## Sheet: A
BLV−	NS	EBL
2.53	0.5	44.57
1.55	3.34	92.06
0	7.87	1759.34
8.95	3.05	207.08
1.63	6.9	5947.04
4.22	1.53	248.45
5.21	3.46	15.01
3.69	5.07	3125.22
2.01	20.48	279.98
0	3.72	987.02
21.22	5.57	3170.46
0	7.37	207.36
0	10.21	14.29
0	4.94	281.78
2.92	5.51	364.23
3.35	1.88	78.32
1.27	4.91	1576.09
1	4.44	492.62
0	5.42	16.36
0	5.83	99.36
2.71	2.75	42.74
0	1.8	51.3
0	3.25	499.36
0	7.75	315.21
11.17	8.6	140.75
0	1.12	1921.14
0	14.14	339.25
2.01	7.06
0	7.72
1.37	24.63
	2.84
	1.09
	13.28
	4.55
	3.73
	5.3
	12.69
	21.35
	4.48
	2.29
	1.03
	111.33
	4.81
	7.15
	4.02

## Sheet: B
BLV−	NS	EBL
2.53	3.34	92.06
1.55	7.87	207.08
0	3.05	3125.22
8.95	6.9	279.98
1.63	1.53	987.02
5.21	3.46	207.36
3.69	5.07	14.29
2.01	20.48	281.78
0	3.72	16.36
0	5.57	99.36
	7.37	42.74
	10.21	51.3
	4.94	499.36
	5.51
	1.88
	4.91
	4.44
	5.42
	5.83
	2.75
	1.8
	3.25
	7.75
	8.6
	1.12

## Sheet: C
BLV−	NS	EBL
2.92	0.5	44.57
3.35	14.14	1759.34
1.27	7.06	5947.04
1	7.72	15.01
0	24.63	3170.46
0	2.84	364.23
2.71	1.09	78.32
0	13.28	1576.09
0	4.55	492.62
0	3.73	315.21
11.17	5.3	140.75
0	12.69	1921.14
0	21.35	339.25
2.01	4.48
0	2.29
1.37	1.03
	111.33
	4.81
	7.15
	4.02
