# Supplementary material for: Serum bta-miRNA-375 as a potential biomarker for the early diagnosis of enzootic bovine leukosis
Source: PLoS One. 2024 May 9;19(5):e0302868. doi: 10.1371/journal.pone.0302868 (PMC11081263; doi:10.1371/journal.pone.0302868)
Supplement: S2 Raw data — (XLSX) [file pone.0302868.s006.xlsx]

## Sheet: A
	PVL	RQ
170510_J05	123	0.5
210331_mita_01	535	3.34
210331_mita_02	304	7.87
210331_mita_03	264	3.05
210331_mita_04	286	6.9
210331_mita_07	85	1.53
210331_mita_08	262	3.46
210331_mita_09	138	5.07
210331_mita_10	775	20.48
210331_mita_12	157	3.72
210331_mita_13	162	5.57
210331_mita_14	211	7.37
210331_mita_15	376	10.21
210331_mita_16	164	4.94
210331_mita_17	392	5.51
210331_mita_18	22	1.88
210331_mita_22	194	4.91
210331_sai_01	189	4.44
210331_sai_03	462	5.42
210331_sai_04	276	5.83
210331_sai_05	34	2.75
210331_sai_10	1	1.8
210331_sai_11	1	3.25
210331_sai_13	17	7.75
210331_sai_14	423	8.6
210331_sai_22	94	1.12
210419_miyagi_11	302	14.14
210419_miyagi_12	131	7.06
210419_miyagi_13	30	7.72
210419_miyagi_15	42	24.63
210419_miyagi_18	1	2.84
210419_miyagi_19	52	1.09
210419_miyagi_20	2	13.28
210419_miyagi_21	249	4.55
210419_miyagi_22	189	3.73
210419_miyagi_25	506	5.3
210518_miyagi_02	256	12.69
210518_miyagi_05	95	21.35
210518_miyagi_07	6	4.48
210518_miyagi_08	131	2.29
210518_miyagi_10	2	1.03
210518_miyagi_11	190	111.33
210518_miyagi_14	24	4.81
210518_miyagi_16	366	7.15
210518_miyagi_18	293	4.02

## Sheet: B
	PVL/10ng	375RQ
210331_mita_01	535	3.34
210331_mita_02	304	7.87
210331_mita_03	264	3.05
210331_mita_04	286	6.9
210331_mita_07	85	1.53
210331_mita_08	262	3.46
210331_mita_09	138	5.07
210331_mita_10	775	20.48
210331_mita_12	157	3.72
210331_mita_13	162	5.57
210331_mita_14	211	7.37
210331_mita_15	376	10.21
210331_mita_16	164	4.94
210331_mita_17	392	5.51
210331_mita_18	22	1.88
210331_mita_22	194	4.91
210331_sai_01	189	4.44
210331_sai_03	462	5.42
210331_sai_04	276	5.83
210331_sai_05	34	2.75
210331_sai_10	1	1.8
210331_sai_11	1	3.25
210331_sai_13	17	7.75
210331_sai_14	423	8.6
210331_sai_22	94	1.12

## Sheet: C
	PVL/10ng	375RQ
170510_J05	123	0.5
210419_miyagi_11	302	14.14
210419_miyagi_12	131	7.06
210419_miyagi_13	30	7.72
210419_miyagi_15	42	24.63
210419_miyagi_18	1	2.84
210419_miyagi_19	52	1.09
210419_miyagi_20	2	13.28
210419_miyagi_21	249	4.55
210419_miyagi_22	189	3.73
210419_miyagi_25	506	5.3
210518_miyagi_02	256	12.69
210518_miyagi_05	95	21.35
210518_miyagi_07	6	4.48
210518_miyagi_08	131	2.29
210518_miyagi_10	2	1.03
210518_miyagi_11	190	111.33
210518_miyagi_14	24	4.81
210518_miyagi_16	366	7.15
210518_miyagi_18	293	4.02
