# Supplementary material for: Serum bta-miRNA-375 as a potential biomarker for the early diagnosis of enzootic bovine leukosis
Source: PLoS One. 2024 May 9;19(5):e0302868. doi: 10.1371/journal.pone.0302868 (PMC11081263; doi:10.1371/journal.pone.0302868)
Supplement: S3 Raw data — (XLSX) [file pone.0302868.s007.xlsx]

## Sheet: A
BLV+	EBL
0.5	44.57
3.34	92.06
7.87	1759.34
3.05	207.08
6.9	5947.04
1.53	248.45
3.46	15.01
5.07	3125.22
20.48	279.98
3.72	987.02
5.57	3170.46
7.37	207.36
10.21	14.29
4.94	281.78
5.51	364.23
1.88	78.32
4.91	1576.09
4.44	492.62
5.42	16.36
5.83	99.36
2.75	42.74
1.8	51.3
3.25	499.36
7.75	315.21
8.6	140.75
1.12	1921.14
14.14	339.25
7.06
7.72
24.63
2.84
1.09
13.28
4.55
3.73
5.3
12.69
21.35
4.48
2.29
1.03
111.33
4.81
7.15
4.02
