# Supplementary material for: Serum bta-miRNA-375 as a potential biomarker for the early diagnosis of enzootic bovine leukosis
Source: PLoS One. 2024 May 9;19(5):e0302868. doi: 10.1371/journal.pone.0302868 (PMC11081263; doi:10.1371/journal.pone.0302868)
Supplement: S4 Raw data — (XLSX) [file pone.0302868.s008.xlsx]

## Sheet: A
	-5	-4	-3	-2	-1	EBL
J04	1	1	2	1	69	78
J19	1	1.3	2	827	5466.2	6111
J24	1	1	13	20	28	911

## Sheet: B
	-5	-4	-3	-2	-1	EBL
J04	561	593	617	632	697	991
J19	902	925	983	690	1873	2126
J24	516	551	361	228	1160	1560

## Sheet: C
	-5	-4	-3	-2	-1	EBL
J04	113	96	101	95	179	491
J19	134	128	119	98	78	365
J24	110	98	70	71	59	1653

## Sheet: D
	-5	-4	-3	-2	-1	EBL
J04	38	66	1166	8011	5337	5290
J19	0	0	18	138	374	5550
J24	0	0	0	0	123	8076

## Sheet: E
	-5	-4	-3	-2	-1	EBL
J04	369	394	476	449	619	1539
J19	332	311	283	273	520	1177
J24	440	418	377	388	357	2379

## Sheet: F
	-5	-4	-3	-2	-1	EBL
J04	202	223	296	328	601	1208
J19	103	99	105	143	502	863
J24	243	198	238	211	210	1991

## Sheet: G
	-5	-4	-3	-2	-1	EBL
J04	570	617	771	777	1220	2748
J19	435	409	388	416	1022	2040
J24	683	616	615	599	566	4370
