# Supplementary material for: Serum bta-miRNA-375 as a potential biomarker for the early diagnosis of enzootic bovine leukosis
Source: PLoS One. 2024 May 9;19(5):e0302868. doi: 10.1371/journal.pone.0302868 (PMC11081263; doi:10.1371/journal.pone.0302868)
Supplement: S5 Raw data — (XLSX) [file pone.0302868.s009.xlsx]

## Sheet: A
	Months	RQ
210331_sai_1	38	4
210331_sai_3	108	5
210331_sai_4	61	6
210331_sai_5	97	3
210331_sai_10	38	2
210331_sai_11	73	3
210331_sai_13	83	8
210331_sai_14	60	9
210331_sai_22	85	1
210331_mita_1	36	3
210331_mita_2	33	8
210331_mita_3	90	3
210331_mita_4	54	7
210331_mita_7	43	2
210331_mita_8	40	3
210331_mita_9	42	5
210331_mita_10	32	20
210331_mita_12	65	4
210331_mita_13	25	6
210331_mita_14	90	7
210331_mita_15	71	10
210331_mita_16	68	5
210331_mita_17	69	6
210331_mita_18	77	2
210331_mita_22	51	5
210518_miyagi_2	88	13
210518_miyagi_5	110	21
210518_miyagi_7	92	4
210518_miyagi_8	80	2
210518_miyagi_10	106	1
210518_miyagi_11	90	11
210518_miyagi_14	93	5
210518_miyagi_16	91	7
210518_miyagi_18	82	4
210419_miyagi_11	131	14
210419_miyagi_12	125	7
210419_miyagi_13	118	8
210419_miyagi_15	117	25
210419_miyagi_18	116	3
210419_miyagi_19	107	1
210419_miyagi_20	106	13
210419_miyagi_21	106	5
210419_miyagi_22	104	4
210419_miyagi_25	94	5

## Sheet: B
	Months	375RQ
210331_sai_1	38	4
210331_sai_3	108	5
210331_sai_4	61	6
210331_sai_5	97	3
210331_sai_10	38	2
210331_sai_11	73	3
210331_sai_13	83	8
210331_sai_14	60	9
210331_sai_22	85	1
210331_mita_1	36	3
210331_mita_2	33	8
210331_mita_3	90	3
210331_mita_4	54	7
210331_mita_7	43	2
210331_mita_8	40	3
210331_mita_9	42	5
210331_mita_10	32	20
210331_mita_12	65	4
210331_mita_13	25	6
210331_mita_14	90	7
210331_mita_15	71	10
210331_mita_16	68	5
210331_mita_17	69	6
210331_mita_18	77	2
210331_mita_22	51	5

## Sheet: C
	Months	375RQ
210518_miyagi_2	88	13
210518_miyagi_5	110	21
210518_miyagi_7	92	4
210518_miyagi_8	80	2
210518_miyagi_10	106	1
210518_miyagi_11	90	11
210518_miyagi_14	93	5
210518_miyagi_16	91	7
210518_miyagi_18	82	4
210419_miyagi_11	131	14
210419_miyagi_12	125	7
210419_miyagi_13	118	8
210419_miyagi_15	117	25
210419_miyagi_18	116	3
210419_miyagi_19	107	1
210419_miyagi_20	106	13
210419_miyagi_21	106	5
210419_miyagi_22	104	4
210419_miyagi_25	94	5
