# Supplementary material for: Serum bta-miRNA-375 as a potential biomarker for the early diagnosis of enzootic bovine leukosis
Source: PLoS One. 2024 May 9;19(5):e0302868. doi: 10.1371/journal.pone.0302868 (PMC11081263; doi:10.1371/journal.pone.0302868)
Supplement: S6 Raw data — (XLSX) [file pone.0302868.s010.xlsx]

## Sheet: Sheet1
	Bcell/ Tumor	BLV-	NS	EBL
B5.31-	1	0.3
B9.27-	0.4	1.6
B2983+	1.1		16.3
B2985+	0.9		5.1
B8381+	2.3		10.8
B8.40+	1.4		0.1
J04-0051	8.8			315.2
J19-0147/EHM	97.3			1921.1
J14-1587	48.6			140.8
J34-0310	12.4			339.2
